# Supplementary material for: Thermoplasmonic neural chip platform for in situ manipulation of neuronal connections in vitro
Source: Nat Commun. 2020 Dec 9;11:6313. doi: 10.1038/s41467-020-20060-z (PMC7726146; doi:10.1038/s41467-020-20060-z)
Supplement: Supplementary file 4 — Source Data [file 41467_2020_20060_MOESM4_ESM.xlsx]

## Sheet: Fig. 2b
		30	60	90	120	150	180	210	PD [W/mm2]
Width [μm]	S1	0	16.4	24.5	32.5	38.1	44.6	48.7
	S2	10.4	19.9	24.2	33.4	38.2	42.3	46.7
	S3	0	10.7	15.2	21.5	30.1	41.2	46.1
	S4	0	11.8	18.8	24.4	33.5	46.1	56.5
	S5	0	8.3	17.9	25.6	29.1	37.3	45.6
	S6	0	5.3	14.6	21.3	22.7	34.7	49.3
	S7	0	5.2	13.8	21.1	24.9	30.4	38.7
	S8	0	5.2	15.5	22.8	32.1	34.2	38.3
	S9	0	8.3	15.8	26.3	30.4	35.9	44.2

## Sheet: Fig. 3f
Days after ablation	Mean Intra-CC				Mean Inter-CC				Crtl
	MEA1	MEA2	MEA3	MEA4	MEA1	MEA2	MEA3	MEA4
0	0.5461	0.6809	0.5158	0.7092	-0.02361	-0.00913657	-0.00479117	0.025351	0.008477
1	0.5368	0.918	0.4622	0.4771	0.0134605	-0.020115	0.0294857	-0.00363575	0.00251651
2	0.7933	0.9301	0.6429	0.5395	0.0186595	0.0345263	-0.000965333	0.193682	-0.00304375
3	0.4843	0.9234	0.7634	0.4696	-0.00196575	0.00117325	0.0315857	0.510244	-0.00076925
4	0.705	0.9385			0.127427	0.0202555			0.02994
5	0.6436	0.9411	0.6435		0.272554	-0.006525	0.139569	0.454733	0.0046285
6	0.4522	0.8856	0.4648	0.8764	0.186341	0.330959	0.186598	0.482105	0.0181575
7	0.6596	0.898	0.7683		0.460023	0.891374	0.269442	0.028066	-0.005018
MEA1	one-interconnection line (green and circle)
MEA2	one-interconnection line (green and square)
MEA3	two-interconnection line (blue and circle)
MEA4	two-interconnection line (blue and square)

## Sheet: Figs. 5e, f
Fig. 5e	Spike rate change [%]
PD [W/mm2]	Ch1					Ch2					Ctrl
	Trial1	Trial2	Trial3	Trial4	Trial 5	Trial1	Trial2	Trial3	Trial4	Trial 5	Trial1	Trial2	Trial3	Trial4	Trial 5
30	16.6667	20	0	33.3333	-23.0769	36	11.1111	25.5319	4.25532	8.51064	-8.226	-4.202	33.06	-3.559	5.919
86	-85.7143	-11.1111	-18.1818	-36.8421	-59.0909	-16.3265	-2.32558	-13.7255	-14.6341	-11.3636	9.359	-1.524	-6.421	-14.35	-13.66
140	-69.2308	-100	-45.4545	-66.6667	-87.5	-23.4043	-16.6667	-31.25	-31.8182	-49.0196	20.09	-10.8	-1.612	-18.91	-7.316
192	-100	-66.6667	-100	-100	-88.8889	-37.2093	-48.9796	-54.902	-50	-58.1818	4.567	-1.77	4.21	-21.69	-19.67
243	-100	-90.9091	-100	-100	-92.3077	-57.6923	-61.8182	-51.9231	-69.6429	-68.5185	-11.19	-10.94	-4.222	-27.87	1.547
Fig. 5f	Spike rate change [%]
PD [W/mm2]	Ch1					Ch2					Ctrl
	Trial1	Trial2	Trial3	Trial4	Trial 5	Trial1	Trial2	Trial3	Trial4	Trial 5	Trial1	Trial2	Trial3	Trial4	Trial 5
30	0	25	0	-75	-50	-3.33333	-13.5593	-16.6667	-14.8148	-15.3846	1.738	-6.496	7.15	-2.921	6.172
86	-100	-100	-83.3333	0	-87.5	-90.1639	-94.4444	-87.5	-83.3333	-82.9268	-14.26	3.225	-18.12	-24.94	-6.87
140	-100	-100	-100	-60	-100	-100	-98.2759	-92.3077	-86.9565	-98.5294	-3.442	-7.962	-9.016	-13.51	-18.89
192	-75	-60	-62.5	-80	-100	-100	-100	-83.3333	-93.9394	-87.5	-6.862	-13.95	4.614	2.24	-11.25
243	-100	-100	-100	-100	-100	-100	-100	-97.2973	-100	-100	-5.116	-16.13	-2.908	-11.61	-16.57

## Sheet: Figs. 6d, f, i
Fig. 6d
% of spikes in SEs
N1	N2	N3
79	100	91
73	100	90
73	100	90
74	99	89
72
Fig. 6f
TP-NIR N1	Spike rate change [%]
PD [W/mm2]	Chs in N1					Chs in N2					Chs in N3					Ctrl
	Trial1	Trial2	Trial3	Trial4	Trial 5	Trial1	Trial2	Trial3	Trial4	Trial 5	Trial1	Trial2	Trial3	Trial4	Trial 5	Trial1	Trial2	Trial3	Trial4	Trial 5
30	-48.2519	28.988	-17.6199	-6.18502	-10.3788	7.80537	1.30364	8.85028	9.19222	-0.39148	1.57691	6.12045	4.2784	-1.38359	-1.90428	0.304	-9.903	1.761	-6.134	-3.274
86	-48.8502	-41.9212	-40.286	-41.1652	-29.7877	-1.45462	3.68877	5.90609	-8.80021	7.21105	-5.51318	-2.0685	-0.21671	5.93598	9.48837	-20.58	-20.34	-24.44	-6.924	-24.66
140	-58.1192	-59.9706	-40.6674	-28.8138	-42.0809	12.9411	0.611573	12.9468	7.16039	-1.48025	10.7684	6.19703	14.9603	2.96768	7.57128	-16.47	-8.38	-17.1	-16.68	-18.01
192	-51.5784	-68.4689	-54.8627	-67.7317	-75.4351	9.78212	-18.5571	-2.73325	-7.52869	3.0862	16.3454	-10.75	-3.656	-2.13273	8.59572	-16.12	-14.72	-2.044	-24.37	-12.71
243	-100	-99.5833	-99.5833	-100	-100	-9.26963	-12.0302	-13.1779	-17.3402	-24.5041	3.32786	-7.5361	-7.20319	-4.62256	-14.3588	-13.28	-9.922	-14.05	-7.986	-17.69
TP-NIR N2	Spike rate change [%]
PD [W/mm2]	Chs in N1					Chs in N2					Chs in N3					Ctrl
	Trial1	Trial2	Trial3	Trial4	Trial 5	Trial1	Trial2	Trial3	Trial4	Trial 5	Trial1	Trial2	Trial3	Trial4	Trial 5	Trial1	Trial2	Trial3	Trial4	Trial 5
30	-4.1553	14.7514	-12.7224	2.57176	17.9361	-9.09091	1.58342	-10.381	-18.9604	23.4781	-10.0868	4.10564	-9.16517	-15.0503	4.64371	1.213	-17.33	-11.92	17.66	43.86
86	-8.64306	-2.14459	-0.94721	-20.5892	0.688878	-16.6722	-9.83299	-4.34817	-21.2116	-2.05175	-15.5756	5.79629	-5.354	3.85781	-3.99646	3.765	-21.42	0.5226	-31.82	-8.116
140	15.84	53.8181	7.04371	21.1052	15.636	-39.0644	-25.2495	-17.0265	-36.5772	-20.2215	-0.12275	10.7547	6.06089	6.498	11.0059	38.73	-6.589	6.328	26.06	-12.91
192	11.884	26.803	15.7979	23.1696	11.7653	-68.8161	-70.9978	-57.5325	-63.299	-63.6308	39.7729	21.2484	8.66666	8.75143	-2.01538	24.99	16.72	13.67	6.242	3.649
243	26.3633	13.7722	22.1858	26.1553	5.26984	-92.7986	-94.7148	-74.5096	-83.5266	-91.2833	-0.95863	25.2457	52.427	43.3069	12.5567	40.9	-0.2334	14.43	5.81	-8.007
TP-NIR N3	Spike rate change [%]
PD [W/mm2]	Chs in N1					Chs in N2					Chs in N3					Ctrl
	Trial1	Trial2	Trial3	Trial4	Trial 5	Trial1	Trial2	Trial3	Trial4	Trial 5	Trial1	Trial2	Trial3	Trial4	Trial 5	Trial1	Trial2	Trial3	Trial4	Trial 5
30	-6.64689	18.105	-16.4988	5.39787	-17.8422	3.71959	7.23783	16.3691	-2.2709	9.09307	-6.9601	3.14546	0.004771	-10.1743	-4.76478	-10.38	9.635	2.872	-4.987	0.5365
86	-3.07912	1.76225	11.5361	7.7316	31.914	9.96536	28.1203	17.3444	18.763	8.99746	-13.4102	-2.45107	-11.0871	-13.1947	-4.29319	15.56	-3.03	-9.602	-1.303	-4.627
140	20.0445	18.1982	21.7168	19.899	11.1974	22.6611	14.078	10.4892	0.285066	0.657719	15.8549	11.9024	14.8854	8.92859	14.5248	-6.423	-1.838	-5.111	-6.484	-16.88
192	14.9618	28.778	17.3194	-2.69737	15.5843	-11.6078	-1.93346	-0.68767	1.00425	0.730491	20.4412	15.3057	26.397	12.5282	47.8836	-12.96	-0.4118	8.757	-2.347	-6.37
243	22.4397	7.03736	-5.44838	9.7085	4.6156	-8.25019	-8.37068	-10.6081	-13.438	-11.7718	35.2398	30.0188	33.7967	33.3091	29.8026	-3.868	1.918	-14.84	-20.07	-4.991
292	3.74376	14.3259	14.2857	12.073	9.64039	-6.84617	-4.05402	-26.2189	-17.9955	-19.6052	-23.229	-15.0375	-27.0513	-21.3715	-13.9491	-2.776	-11.39	-3.058	-2.99	-12.58
339	-2.27841	9.53813	18.4678	13.2792	27.076	-29.0568	-37.5368	-31.7747	-27.8066	-41.4006	-54.8556	-91.8424	-83.2694	-99.569	-87.3831	-4.202	-7.901	-4.433	-25.71	-12.56
387	12.309	11.9292	13.4856	27.9449	-4.40598	-43.7814	-46.3563	-46.1068	-37.0825	-49.7601	-98.5862	-100	-100	-100	-100	-19.21	-20.15	-30.4	-23.21	-16.25
Fig. 6i
Elec stim N1	Probability
[ms]	Chs in N1 (except stimulated electrodes)								Chs in N2								Chs in N3								Ctrl
	Ch3 stimulation				Ch5 stimulation				Ch3 stimulation				Ch5 stimulation				Ch3 stimulation				Ch5 stimulation				Ch3 stimulation					Ch5 stimulation
0 ~ 5	0.65	0.3	0.2	0.1	0.5	1	0	1	0	0	0	0	0	0	0	0	0	0	0	0	0	0	0	0	0	0	0	0	0	0	0	0	0	0
5 ~ 10	0.5	1	1	0.1	0	0.05	0.7	0	0	0	0	0.05	0	0	0	0	0	0	0	0	0	0	0	0	0	0	0	0.05	0	0	0	0	0	0
10 ~ 15	0	0	0.1	0	0	0	0	0	0	0	0	0	0	0	0	0	0.05	0	0.1	0.05	0	0	0	0	0	0	0	0	0	0	0	0	0.05	0
15 ~ 20	0	0	0	0	0	0	0	0	0	0	0	0	0	0	0	0	0	0.05	0.1	0.05	0.05	0	0.05	0.05	0	0	0	0	0	0	0	0	0.1	0
20 ~ 25	0	0	0	0	0	0	0	0	0	0	0	0	0	0	0	0	0	0	0	0	0	0	0.1	0.05	0	0	0	0	0	0	0	0	0	0
25 ~ 30	0	0	0	0	0	0	0	0	0	0	0	0	0	0	0	0	0	0	0	0	0	0	0.1	0.1	0	0.05	0	0	0	0	0	0	0.05	0
30 ~ 35	0	0	0	0	0	0	0	0	0	0.05	0	0	0	0	0	0	0	0	0	0	0	0.05	0.05	0	0	0	0	0	0	0	0	0	0	0
35 ~ 40	0	0	0	0	0	0	0	0	0.05	0.05	0.1	0.05	0	0	0	0.05	0	0	0	0	0.1	0.05	0.1	0.1	0	0	0	0	0	0	0	0	0	0
40 ~ 45	0	0	0	0	0	0	0	0	0	0	0	0	0	0	0	0	0	0	0	0	0	0	0.05	0.05	0	0	0	0	0	0	0	0	0	0
45 ~ 50	0	0	0	0	0	0	0	0	0	0	0	0	0	0	0	0	0	0	0	0	0	0	0.05	0	0	0	0	0	0	0	0.1	0	0	0
Elec stim N1	Probability
[ms]	Chs in N1										Chs in N2 (except stimulated electrodes)						Chs in N3								Ctrl
	Ch6 stimulation					Ch9 stimulation					Ch6 stimulation			Ch9 stimulation			Ch6 stimulation				Ch9 stimulation				Ch6 stimulation					Ch9 stimulation
0 ~ 5	0.05	0	0	0	0	0	0	0	0	0	0	0	0.8	0.6	0.9	0.2	0	0	0	0	0	0	0	0	0	0	0	0	0	0	0	0	0	0
5 ~ 10	0	0	0	0	0	0	0	0	0	0	0.15	1	0.95	0.2	1	0.55	0	0	0	0	0	0	0	0	0	0	0	0	0	0	0	0	0	0
10 ~ 15	0	0	0	0	0	0	0	0	0	0	0	0	0	0	0	0	0	0	0	0	0	0	0.1	0	0	0	0	0	0	0	0	0	0	0
15 ~ 20	0	0	0	0	0	0	0	0	0	0	0	0	0	0	0	0	0	0	0	0	0.05	0.1	0.05	0.1	0	0	0	0	0	0	0	0	0	0
20 ~ 25	0	0	0	0	0	0	0	0	0	0	0	0	0	0	0	0	0	0	0	0	0	0	0.05	0	0	0	0	0	0	0	0	0	0	0
25 ~ 30	0	0	0	0	0	0	0	0.05	0	0	0	0	0	0	0	0	0	0	0	0	0.05	0	0.2	0.05	0	0	0	0	0.05	0	0	0	0	0
30 ~ 35	0	0	0	0	0	0	0.1	0.1	0.05	0.15	0	0	0	0	0	0	0	0	0	0	0.1	0.15	0.25	0.2	0	0	0	0	0	0	0	0	0	0
35 ~ 40	0	0	0	0	0	0	0	0	0	0	0	0	0	0	0	0	0	0	0	0	0.15	0.15	0.2	0.2	0	0	0	0	0.05	0	0	0	0	0
40 ~ 45	0	0	0	0	0	0	0	0	0	0	0	0	0	0	0	0	0	0	0	0	0	0.05	0.2	0.1	0	0	0	0	0	0	0	0	0	0
45 ~ 50	0	0	0	0	0	0	0	0	0	0	0	0	0	0	0	0	0	0	0	0	0	0	0	0	0	0	0	0	0	0	0	0	0	0
Elec stim N1	Probability
[ms]	Chs in N1										Chs in N2								Chs in N3 (except stimulated electrodes)						Ctrl
	Ch12 stimulation					Ch13 stimulation					Ch12 stimulation				Ch13 stimulation				Ch12 stimulation			Ch13 stimulation			Ch12 stimulation					Ch13 stimulation
0 ~ 5	0	0	0	0	0	0	0	0	0	0	0	0	0	0	0	0	0	0	0.4	0.85	1	0.75	0.75	0.95	0	0	0	0	0	0	0	0	0	0
5 ~ 10	0	0	0	0	0	0	0	0	0	0	0	0	0	0	0	0	0	0	0.15	0.65	0.45	0.05	0.55	0.95	0	0	0	0	0	0	0	0	0	0
10 ~ 15	0	0	0	0	0	0	0	0	0	0	0	0	0	0	0	0	0	0	0	0	0.2	0	0.05	0	0	0	0	0	0	0	0	0	0	0
15 ~ 20	0	0	0	0	0	0	0	0	0	0	0	0.4	0	0	0.05	0.6	0.3	0.25	0	0	0.05	0	0	0	0	0	0	0	0	0	0	0	0	0
20 ~ 25	0	0	0	0	0	0	0	0	0	0	0	0.5	0.7	0.3	0.3	0.75	1	0.6	0	0	0	0	0	0	0	0	0	0	0	0.05	0	0	0	0
25 ~ 30	0	0	0	0	0	0	0	0	0	0	0.35	0.3	0.95	0.2	0.35	0.1	0.2	0.05	0	0	0	0	0	0	0	0	0	0	0	0	0	0	0	0
30 ~ 35	0	0	0	0	0	0	0	0	0	0	0.35	0	0.25	0.05	0	0.05	0	0	0	0	0	0	0	0	0	0	0	0	0	0	0	0	0	0
35 ~ 40	0	0	0	0	0	0	0	0	0	0	0.05	0	0.05	0	0	0	0	0	0	0	0	0	0	0	0	0	0	0	0	0	0	0	0	0
40 ~ 45	0	0	0	0	0	0	0	0	0	0	0	0	0	0	0	0	0	0	0	0	0	0	0	0	0	0	0	0	0	0	0	0	0	0
45 ~ 50	0	0	0	0	0	0	0	0	0	0	0	0	0	0	0	0	0	0	0	0	0	0	0	0	0	0	0	0	0	0.05	0	0	0	0

## Sheet: Supplementary Figs.3c, 4b, 5, 6
Supplementary Fig. 3c
		30	60	90	120	150	180	210	PD [W/mm2]
Width [μm]	S1	0	7.3	10.5	16.8	22	23	30.4
	S2	0	9.8	14	17.5	23.7	28.3	33.9
	S3	0	8	14	15.7	19.4	22.7	26.2
	S4	0	0	12.3	17.1	22.3	26.9	31.4
Supplementary Fig. 4b
Days after ablation	Mean Intra-CC				Mean Inter-CC				Crtl
	MEA1	MEA2	MEA3	MEA4	MEA1	MEA2	MEA3	MEA4
0	0.6423	0.7321	0.7421	0.7333	0.01824	0.04448	-0.03117	0.01793	0.008686
1	0.6023	0.8106		0.7878	0.0006141	0.003036		-0.003525	-0.002205
3	0.6309	0.68	0.7579	0.6703	-0.00717	0.01785	0.07739	0.1974	-0.008378
5	0.734	0.781		0.7208	0.02753	0.08553		0.1051	0.002961
7	0.7462	0.7861	0.7681	0.7995	-0.03053	0.1066	0.1821	0.05446	-0.004433
9	0.678	0.7617	0.8288	0.8004	0.06467	0.4245	0.161	0.05497	-0.009622
11	0.8215				0.1431				0.02526
12		0.8351		0.7787		0.08473	0.1206	0.09635	0.01254
13	0.8983				0.2041				-0.01654
14		0.8324	0.9377	0.812		0.1604	0.5233	0.7313	-0.01873
16			0.9074				0.744		0.01414
19	0.7922				0.4068				-0.02789
Supplementary Fig. 5
Days after ablation	Intra-corr																																													Inter-corr (N1-N2)
0	0.801126	0.336264	0.82627	0.298668	0.764235	0.297271	0.80365	0.774974	0.863013	0.80515																																				-0.03225	-0.03374	-0.04295	-0.03266
1	0.713066	0.639318	0.703696	0.756864	0.975996	0.744078	0.963043	0.797065	0.831626	0.975706																																				-0.02365	-0.03632	-0.02387	-0.03506
2	0.785638	0.780651	0.703224	0.809498	0.964606	0.741425	0.707138	0.821759	0.816456	0.957047	0.678957	0.785101	0.792952	0.651672	0.774547	0.739164	0.977142	0.722227																												0.002959	0.014245	0.005353	-0.00762
4	0.554585	0.834728	0.812229	0.829621	0.559943	0.53353	0.555854	0.869259	0.968863	0.860696	0.469174	0.472401	0.47034	0.464963	0.947731	0.944393	0.820806	0.978942	0.841633	0.848528	0.593799	0.870934	0.482865	0.859597	0.642221	0.382828	0.627817	0.526869	0.985149	0.519233																-0.01359	-0.01081	-0.0081	-0.00291
5	0.537108	0.878435	0.840689	0.860637	0.562425	0.546548	0.548745	0.915264	0.9707	0.902962	0.773993	0.727969	0.807501	0.739346	0.950761	0.94602	0.933306	0.955799	0.964946	0.943306	0.414306	0.862645	0.222887	0.37401	0.870408	0.477599	0.184647	0.171808	0.472016	0.269993	0.385486	0.97922	0.13594	0.270574	0.403885											-0.00669	-0.01318	-0.01261	-0.00528
7	0.749073	0.746454	0.803723	0.563886	0.734013	0.81558	0.807076	0.509278	0.805036	0.89575	0.573725	0.964367	0.538303	0.883905	0.552666	0.789928	0.691718	0.804103	0.771098	0.937187	0.95964	0.934081	0.952207	0.924104	0.935573	0.776862	0.924365	0.385418	0.617859	0.92957	0.797035	0.351287	0.593832	0.801872	0.40199	0.643934	0.984037	0.291814	0.404276	0.641141						0.012708	0.02149	0.021881	0.022564
9	0.618934	0.649891	0.627253	0.526988	0.611279	0.817168	0.803243	0.646734	0.780614	0.966767	0.776404	0.956725	0.763875	0.950738	0.771543	0.746112	0.667072	0.718813	0.425503	0.719084	0.877505	0.904293	0.465575	0.891366	0.963206	0.453813	0.94362	0.475843	0.952548	0.463307	0.7636	0.915697	0.339894	0.490609	0.912728	0.800846	0.286398	0.417845	0.794632	0.339083	0.502171	0.96523	0.131425	0.321815	0.500504	0.067892	0.057525	0.05959	0.065845
11	0.626843	0.507394	0.513408	0.455398	0.523161	0.766917	0.724781	0.607916	0.759847	0.857183	0.668874	0.959046	0.57684	0.838792	0.674382	0.560434	0.483269	0.541791	0.494319	0.526338	0.80533	0.842139	0.581834	0.831716	0.963368	0.573191	0.93937	0.616205	0.959741	0.596502	0.815885	0.930959	0.767433	0.933782	0.849511	0.745777	0.844935	0.783998	0.972672	0.795378						-0.00391	-0.00061	0.000591	-0.00251
13	0.72197	0.778705	0.606871	0.4116	0.75995	0.862401	0.637983	0.423351	0.852351	0.684738	0.466419	0.93377	0.354341	0.691917	0.459597	0.608329	0.617524	0.231171	0.610086	0.942806	0.291861	0.918929	0.304729	0.90525	0.302753	0.70723	0.825836	0.463437	0.835371	0.815575	0.443975	0.828962	0.495344	0.978499	0.504334											0.019697	0.025814	0.024991	0.019894
14	0.789382	0.817315	0.594672	0.398821	0.802449	0.894962	0.662095	0.388189	0.890599	0.709288	0.439756	0.951229	0.356471	0.724678	0.462276	0.738003	0.752406	0.32463	0.730465	0.957062	0.36534	0.92168	0.375955	0.911309	0.377697	0.739189	0.735691	0.517668	0.724163	0.86948	0.512856	0.856219	0.504112	0.967238	0.48922											0.005862	0.006105	-0.00164	0.021021
15	0.806895	0.86074	0.772233	0.59832	0.832365	0.88191	0.803526	0.607641	0.871653	0.866511	0.645902	0.941923	0.588536	0.881507	0.630652	0.694221	0.689604	0.661462	0.965526	0.935007	0.937585	0.754841	0.767337	0.499158	0.752366	0.883308	0.520254	0.873207	0.509728	0.961784	0.51349															0.066779	0.059254	0.065022	0.065289
17	0.836131	0.850989	0.70527	0.839131	0.953971	0.746105	0.965913	0.765738	0.965845	0.760726	0.73989	0.782022	0.769382	0.959478	0.917433	0.937791	0.791476	0.79205	0.804173	0.894922	0.894822	0.969075																								0.448641	0.451421	0.487674	0.497988
Days after ablation	Inter-corr (w/ unconnected network)
0	-0.03147	-0.04092	-0.01748	-0.0239	0.011573	0.016597	0.002929	-0.00567	-0.00165	0.00700252	0.00661319	0.00985941	-0.00681624	-0.0136763	-0.0196952	-0.0311192	0.0180143	0.0233849	-0.00458172	-0.00722347	-0.00100283	-0.0242303	0.00611044	-0.000375578	0.00198589	0.00520999	-0.00222092	0.00865781	0.0155183	-0.0329811	0.0199401	0.0184165	0.00238135	0.00697504	0.0348102	0.0262017	-0.00436498	-0.0204092	-0.0164741	-0.0299736	0.00173443	0.00953527	0.0287991	-0.0226521	-0.0320115	0.00382613	0.0250769	-0.0133243	0.0203211
1	0.005364	5.39e-05	0.014497	-0.00338	-0.00249	0.004422	-0.01004	0.000503	-0.00386	-0.0130028	-0.0218682	-0.0201364	0.00805292	-0.00353029	-0.0112292	-0.0160665	0.0236187	0.00431047	0.013627	-0.00495015	0.010469	0.00599116	-0.0240973	-0.0154448	0.00151227	0.0186251	-0.0106158	-0.0106096	0.0285723	0.00529659	-0.00413553	-0.000809647	0.0492121	-0.0152587	-0.00718735	0.00290894	-0.0149163	0.00110083	0.0153586	-0.0260713	-0.01149	0.00736811	-0.0164205	-0.0219516	0.00305951	0.00149854	-0.0117699	0.00372399	0.0333645
2	-0.00136	0.014703	0.024752	0.007423	-0.01782	-0.0099	-0.01024	-0.00742	0.013354	-0.01256	-0.00799	-0.01178	0.00793436	0.00681282	-2.84336e-05	0.0102928	0.00493971	-0.00369169	-0.0242816	0.00158746	0.0258842	-0.00819621	-0.0229283	-0.026611	-0.0226845	0.0057418	0.0153701	0.0114288	0.0155203	-0.00768488	-0.00656157	-0.00752007	0.0287086	0.0264505	0.0157779	0.0161401	-0.00852078	-0.0136955	-0.010903	-0.0117972	0.0212791	-0.0060344	-0.00814026	-0.00994868	-0.0130747	-0.0176901	-0.00909698	-0.00676188	0.0395385
4	0.009071	0.003097	0.008622	0.002612	0.014378	-0.00037	-0.01247	-0.0014	0.002581	0.014307	-0.02857	-0.01932	-0.02669	-0.02061	-0.02602	0.027417	-0.00583595	0.00603658	0.00873398	0.0179724	-0.0242342	-0.0017898	0.00117967	-0.00623967	-0.00349384	0.0086977	0.0105184	0.00221348	0.000213539	-0.0117013	-0.0452592	-0.0302405	-0.0235869	-0.00615263	-0.00822437	-0.0130833	0.00469221	-0.00267977	0.0106224	0.0161487	-0.0377687	0.0133895	-0.00980105	0.015975	0.00723339	0.019419	-0.00874786	-0.00123217	-0.00160509
5	-0.01196	-0.03584	-0.00612	-0.01115	-0.01158	0.004167	-0.00484	-0.00448	-0.00472	0.001834	0.016133	0.019805	0.02402	0.002446	-0.00721	0.019568	0.00546526	-0.0234481	-0.0245016	-0.00847017	-0.0244481	-0.0141287	0.0206292	0.00742702	0.00596725	-0.00630009	0.000541536	0.002608	-0.0013708	0.00660737	0.0222533	0.010072	0.0168708	0.00580299	-0.0225709	-0.036345	-0.00041434	-0.0175213	-0.0309637	-0.00867521	-0.0148174	-0.00816305	0.0220282	-0.00047079	-0.00166509	-0.0100808	0.00839404	0.0376449	0.00835552
7	0.003094	-0.00697	-0.00768	0.014556	0.011656	-0.00311	0.029422	0.025358	0.013938	0.017827	0.023401	0.063269	0.069764	0.074308	0.072965	0.045587	0.078608	-0.0228999	-0.0266351	-0.0230093	-0.019432	-0.017591	-0.00495156	0.00933817	-0.00653077	-0.00648979	0.0128313	0.00718817	0.0209482	0.0144493	0.01249	0.00212961	-0.00515221	0.000242612	0.00961694	-0.00226599	-0.00497681	0.0152924	0.0126152	0.00455598	-0.00587222	-0.0219819	0.0304402	0.0199516	-0.00558863	-0.00988588	-0.0223554	-0.0478067	-0.0352862
9	-0.00036	-0.00085	-0.00891	-0.00322	0.001857	-0.0052	0.026243	-0.00585	-0.00581	-0.00588	-0.00908	-0.00495	0.002102	-0.00042	0.008026	0.035334	-0.0295	0.008257	0.00116353	0.0163674	0.0158243	-0.0248759	-0.0022311	-0.0221214	-0.00355521	0.00227816	-0.0120975	-0.0139919	-0.000674058	-0.00456175	0.0118227	-0.02575	-0.0317438	0.0106392	-0.0288707	0.0033503	-0.00307484	0.00403549	0.000856013	0.0100191	0.00290817	-0.0116986	-0.00281837	-0.00607222	0.013771	-0.0118712	0.000688295	0.0144361	0.0119556
11	-0.00665	-0.02386	-0.03958	-0.04501	-0.01529	-0.03237	0.012635	0.013873	0.007479	0.010887	0.019504	0.012282	0.011999	0.011966	0.017213	0.01461	0.019307	-0.00378166	0.00188105	-0.0170574	0.0223202	-0.00385406	0.016274	0.0269519	0.00606174	0.0146255	0.0218747	0.0289056	-0.032627	0.027061	0.0154351	-0.0055088	-0.00486921	-0.00673641	0.0690333	0.000332995	0.00519968	0.0159418	0.0230655	0.0286208	0.0181925	0.0345057	-0.0253569	0.030942	0.016159	0.0340086	0.0176529	0.0147256	0.057534
13	0.036689	0.023752	0.02376	0.023586	-0.00367	0.03187	-0.03606	-0.00584	-0.01027	-0.001	-0.00632	-0.00096	0.017377	-0.00441	-0.02393	-0.01031	0.0223022	0.00582662	0.0120424	-0.0112389	0.0118391	0.0201488	0.0128737	0.0074464	0.0111336	-0.019672	-0.000667014	-0.00728739	-0.00635547	-0.00312367	-0.0080853	-0.023782	-0.00215877	-0.00919775	-0.0241092	-0.0186491	0.00462084	-0.0113722	0.0230805	-0.0185382	0.0084483	-0.00936307	1.30202e-05	-0.0188134	0.0130344	-0.00745487	0.00302397	-0.00844119	0.00861533
14	-0.02478	-0.00599	-0.00738	-0.0149	-0.00055	-0.0121	0.036069	0.004535	0.013891	-0.00557	0.000483	0.027684	0.006762	-0.00774	-0.00351	-0.00082	0.0227851	0.0180526	-0.0158254	0.0193412	-0.0190752	0.0065643	-0.0154398	0.0424439	-0.0204358	-0.0134998	-0.00962766	0.0161371	0.0165545	0.00234032	-0.0605636	-0.0108903	-0.0259913	-0.0330403	-0.0113334	0.0390043	-0.0182374	0.0060832	-0.0147771	0.0360774	-0.016214	-0.00922315	-0.0211781	0.00214019	0.00779556	-0.010193	-0.0584916	-0.016829	0.0143458
15	-0.03395	-0.02424	-0.02696	-0.01133	0.001489	-0.0251	-0.00229	0.003962	-0.00615	0.002557	-0.00657	-0.00048	0.006418	0.012551	0.007082	-0.0121875	0.00373345	0.0112316	-0.0104715	-0.0178928	-0.00189801	0.0675978	-0.00645408	-0.00190667	-0.00898724	0.0436395	0.00769588	0.0165419	0.0126376	0.00237553	0.00433438	0.00284633	0.0138943	-0.00322044	-0.00272782	0.0845999	-0.0110551	-0.00637109	-0.0147989	0.0416656	-0.0170778	0.018089	0.0268509	0.0012588	0.016435	0.00800238	0.00267011	-0.0219882	-0.0115565
17	-0.01201	-0.0147	-0.00473	-0.00957	-0.00529	-0.01696	-0.02349	-0.01586	-0.01509	-0.01367	-0.00711	-0.0105	-0.00838	0.018888	-0.00394	-0.0032	0.004955	-0.00366	-0.00696	-0.00952	-0.01174	-0.00016	-0.00937	-0.01197	-0.01403	-0.00871	0.013124	0.022413	0.027719	-0.0033	0.021344	-0.01782	-0.01264	-0.01341	0.002286	-0.00349	-0.00821	-0.01505	-0.01399	0.016403	0.014474	0.017931	-0.00609	0.015162	-0.00344	0.016552	0.007413	0.013032	0.021781
Supplementary Fig. 6
NIR+					NIR-
Trial1	Trial2	Trial3	Trial4	Trial 5	Trial1	Trial2	Trial3	Trial4	Trial 5
0.991426	0.985396	0.994532	0.991602	0.997352	1.00076	1.0105	0.997147	1.01538	1.00268	Data for 6b
1.00503	1.0029	1.00251	1.0055	0.99933	1.0136	1.01787	1.01119	1.02175	1.0143
1.00581	1.00634	1.00135	1.00764	1.0035	1.01673	1.01352	1.00741	1.01919	1.01484
0.996965	1.00365	0.991049	1.00536	0.992535	0.999777	1.01219	1.00611	1.00011	1.00017
1.0015	1.0097	0.998583	1.00914	0.997368	0.989924	0.998771	1.00076	0.998421	0.995616
1.00605	1.00065	0.991305	1.0077	0.993693	0.995489	1.0103	0.989948	1.00245	0.990928
0.99783	1.00131	0.997406	1.0028	0.995167	0.991435	1.00531	0.999861	1.01193	0.999514
1.00947	1.01721	1.00628	1.0104	0.998705	1.00276	1.00429	1.00152	1.00801	1.00669
1.0039	0.983028	0.989352	0.994022	1.00313	0.999842	0.990627	0.987005	0.988478	1.00406
1.0056	1.00858	1.00334	1.00561	1.00928	1.0117	1.01564	1.00195	1.01084	1.00944
0.997198	0.99148	0.999606	0.995471	0.99752	1.0024	0.995101	0.99764	1.00905	1.00224
0.995224	0.995931	1.00211	0.999067	1.00252	1.00294	0.9728	0.982084	0.986079	0.988824
1.01248	1.0053	1.01481	1.00273	1.00952	1.00706	0.998214	1.00813	1.00396	0.998055
1.00599	1.00447	1.00326	0.999111	1.0043	1.00674	1.01191	1.00578	1.00008	1.00408
1.01044	1.00894	1.00281	1.00808	1.00324	1.01669	1.01584	1.01104	1.02153	1.01115
0.990471	0.988439	0.987058	0.988445	0.984846	1.00789	1.00338	1.01255	1.01001	1.00514
0.994703	1.00819	1.00467	1.00305	1.0023	0.998407	1.00823	0.98714	1.00273	0.990359
1.013	1.0097	1.00959	1.00549	1.01693	0.989577	0.992381	0.99364	1.00768	0.991765
					0.995984	1.01061	1.00682	0.988654	1.00704
					0.9821	0.988567	0.988499	0.991324	1.01202
					0.991701	0.996833	0.983985	0.988387	0.985962
					0.979606	0.999046	0.997634	0.996627	1.00214
					0.993139	1.00013	1.00677	0.997024	0.995399
					1.00039	0.997578	1.00354	1.00889	1.02623
					1.00202	1.00543	1.00016	0.999755	1.00667
					0.970849	0.993769	0.982846	0.981513	0.978511
					0.964271	0.981326	0.985998	0.974894	0.979395
					0.996875	0.994337	0.986318	0.992386	0.995898
					0.990118	1.00484	0.995614	0.991596	0.996532
					0.961776	0.983348	0.97862	0.972375	0.972308
					0.999999	1.00169	1.01028	0.999336	1.00138
					1.00011	1.00121	0.995632	1.00233	1.00457
					1.00034	1.01409	1.00046	0.997061	1.01336
					0.998524	0.99356	0.979214	0.99856	1.00087
					0.993626	1.00229	0.996766	0.996188	1.00038
					0.999564	1.00134	1.00026	1.0032	1.00689
[truncated: 239 more columns]
